# Supplementary material for: Construction of Vertical 2D Open Hierarchical NiCoSx Nanosheet Arrays for High-Performance Alkaline Zinc Batteries
Source: Nanomaterials (Basel). 2026 Jun 18;16(12):766. doi: 10.3390/nano16120766 (PMC13305964; doi:10.3390/nano16120766)
Supplement: Supplementary file 1 [file nanomaterials-16-00766-s001.zip]

Archive with 1 entries (1 files):
- nanomaterials-4322268-supplementary.pdf
